# Supplementary material for: The incidence, risk factors, and prognosis of acute kidney injury in patients after cardiac surgery
Source: Front Cardiovasc Med. 2024 Jul 16;11:1396889. doi: 10.3389/fcvm.2024.1396889 (PMC11286402; doi:10.3389/fcvm.2024.1396889)
Supplement: Supplementary file 1 [file Datasheet1.zip]

Archive with 7 entries (6 files):
- Data Sheet 1_v1/
- Data Sheet 1_v1/Supplementary Table 1.pdf
- Data Sheet 1_v1/Supplementary Table 2 and 3.pdf
- Data Sheet 1_v1/Supplementary Table 4.pdf
- Data Sheet 1_v1/Supplementary Table 5 and 6.pdf
- Data Sheet 1_v1/Supplementary Table 7 and 8.pdf
- Data Sheet 1_v1/Supplementary Table 9 and 10.pdf
